# Supplementary material for: Behavioral choice of manufacturers, recyclers and customers in Trade-In Programs
Source: PLoS One. 2024 Dec 30;19(12):e0316344. doi: 10.1371/journal.pone.0316344 (PMC11684666; doi:10.1371/journal.pone.0316344)
Supplement: S1 File — (ZIP) [file pone.0316344.s001.zip]

Archive with 6 entries (5 files):
- Programs/Calculation program-Jacobi matrix of the dynamical system-Equilibrium points.docx
- Programs/Fig2-Fig3.docx
- Programs/Fig4-Fig6.docx
- Programs/Fig7-Fig15.docx
- Programs/Replication dynamic equations.docx
- Programs/
